# Supplementary material for: Modelling the Relationship between the Nature of Work Factors and Driving Performance Mediating by Role of Fatigue
Source: Int J Environ Res Public Health. 2021 Jun 23;18(13):6752. doi: 10.3390/ijerph18136752 (PMC8268994; doi:10.3390/ijerph18136752)
Supplement: Supplementary file 1 [file ijerph-18-06752-s001.zip]

Archive with 1 entries (1 files):
- Supplementary Information1.pdf
